# Supplementary material for: An Autotetraploid Linkage Map of Rose (Rosa hybrida) Validated Using the Strawberry (Fragaria vesca) Genome Sequence
Source: PLoS One. 2011 May 27;6(5):e20463. doi: 10.1371/journal.pone.0020463 (PMC3103584; doi:10.1371/journal.pone.0020463)
Supplement: Table S1 — Nomenclature of the markers which were used to construct the genetic linkage map in autotetraploid roses. For multiallelic markers that were scored codominantly, when the parental genotype identification failed each of the alleles amplified by the primer pairs were scored dominantly and separately (RFLP (II), SSR (II) and CAPS (II)). The detailed nomenclature makes it possible to infer the marker properties directly from the maps figures. (XLS) [file pone.0020463.s006.xls]

## Sheet: Table S1
Marker type	Name component (I) Serial number	Name component (II) Molecular type	Name component (II) Scoring method	Name component (III) Segregation ratio	Example
AFLP	Keygene’s nomination system	Band number according to the fragment size	Dominant	Segregation group type	E33/M52_2_5
RFLP (I)	NCBI accession number	“R” for RFLP	Codominant	Segregation group type	BQ104067_R_2
RFLP (II)	NCBI accession number	“R” for RFLP	Dominant- Each allele was read separately and the number represent the band number	Segregation group type	BQ104753_R1_5
SSR (I)	According to source which used to design the primers	“T” for Texas	codominant	Segregation group type	RW55E12_T_8
SSR (II)	According to source which used to design the primers	“T” for Texas	Dominant- Each allele was read separately and the number represent the band number	Segregation group type	RW10M24_T2_4
CAPS (I)	NCBI accession number	Enzyme name where different enzymes gave different polymorphism	Codominant	Segregation group type	BQ105518_8
CAPS (II)	NCBI accession number	Enzyme name where different enzymes gave different polymorphism	Dominant- Each allele was read separately and the number represent the band number.Top band and bottom band are also marked	Segregation group type	AAY937208_bot1_2
Morphological	Trait name		Dominant	Segregation group type	Ag_1
