# Supplementary material for: An Autotetraploid Linkage Map of Rose (Rosa hybrida) Validated Using the Strawberry (Fragaria vesca) Genome Sequence
Source: PLoS One. 2011 May 27;6(5):e20463. doi: 10.1371/journal.pone.0020463 (PMC3103584; doi:10.1371/journal.pone.0020463)
Supplement: Table S2 — Characteristics of the 449 polymorphic markers used us in this work. Marker type, total number of alleles, expected phenotype and genotypes of the parents as determined by “TetraploidMap” software, segregation ratio and the Chi-squared test (χ2) its statistical significance (ratio_sig), double reduction coefficient (α) and its statistical significant (DR_sig) are given for each marker. Where possible the marker data also includes blast information, primers, restriction enzyme used and the band sizes for FC and GG. (XLS) [file pone.0020463.s007.xls]

## Sheet: Table S2
#	Marker name	Marker Type	# of allels	phenotype FC	phenotype GG	genotype (FC GG)	segregation ratio	ratio_sig	alpha	DR_sig	Blast	F primer	R primer	Enzyme	gg band ~size	fc band ~size
1	E33/M52_1_1	AFLP	1	1000	0000	1000 0000	1899-12-31 01:01:00	0.0763938	0	1
2	E33/M52_2_5	AFLP	1	1000	1000	1000 1000	1899-12-31 03:01:00	0.57768	0	1
3	E33/M52_3_3	AFLP	1	0000	1000	0000 1000	1899-12-31 01:01:00	0.0183754	0	1
4	E33/M52_4_5	AFLP	1	1000	1000	1000 1000	1899-12-31 03:01:00	0.0301626	0.16	0.120778
5	E33/M52_5_3	AFLP	1	0000	1000	0000 1000	1899-12-31 01:01:00	0.0966482	0	1
6	E33/M52_6_3	AFLP	1	0000	1000	0000 1000	1899-12-31 01:01:00	0.0289598	0	1
7	E33/M52_7_5	AFLP	1	1000	1000	1000 1000	1899-12-31 03:01:00	0.0385633	0.16	0.073909
8	E33/M52_8_3	AFLP	1	0000	1000	0000 1000	1899-12-31 01:01:00	0.662917	0.08	0.662584
9	E33/M52_9_3	AFLP	1	0000	1000	0000 1000	1899-12-31 01:01:00	0.791337	0.05	0.794124
10	E33/M52_10_3	AFLP	1	0000	1000	0000 1000	1899-12-31 01:01:00	0.662917	0	1
11	E33/M52_11_6	AFLP	1	1000	1000	bestRatioUnknown	1899-12-31 11:01:00	0	0.16	0.131789
12	E33/M52_12_5	AFLP	1	1000	1000	1000 1000	1899-12-31 03:01:00	0.497624	0.1	0.503525
13	E33/M52_13_6	AFLP	1	1000	1000	bestRatioUnknown	1899-12-31 11:01:00	0	0	1
14	E33/M52_14_6	AFLP	1	1000	1000	bestRatioUnknown	1899-12-31 11:01:00	0	0	1
15	E33/M52_15_5	AFLP	1	1000	1000	1000 1000	1899-12-31 03:01:00	0.887537	0	1
16	E33/M52_16_1	AFLP	1	1000	0000	1000 0000	1899-12-31 01:01:00	0.0768637	0.16	0.122505
17	E33/M52_17_1	AFLP	1	1000	0000	1000 0000	1899-12-31 01:01:00	0.920344	0	1
18	E33/M52_18_1	AFLP	1	1000	0000	1000 0000	1899-12-31 01:01:00	0.920344	0	1
19	E33/M52_19_1	AFLP	1	1000	0000	1000 0000	1899-12-31 01:01:00	0.662917	0.08	0.662584
20	E33/M52_20_5	AFLP	1	1000	1000	bestRatioUnknown	1899-12-31 11:01:00	0	0.04	0.735747
21	E33/M52_21_2	AFLP	1	1000	0000	1100 0000	1899-12-31 05:01:00	0.245278	0	1
22	E33/M52_22_5	AFLP	1	1000	1000	1000 1000	1899-12-31 03:01:00	0.511989	0.1	0.516638
23	E33/M52_23_1	AFLP	1	1000	0000	1000 0000	1899-12-31 01:01:00	0.380217	0	1
24	E33/M52_24_1	AFLP	1	1000	0000	1000 0000	1899-12-31 01:01:00	0.00394274	0	1
25	E33/M52_25_6	AFLP	1	1000	1000	bestRatioUnknown	1899-12-31 11:01:00	0	0	1
26	E33/M52_26_4	AFLP	1	0000	1000	0000 1100	1899-12-31 05:01:00	0.0131412	0.16	0.0262831
27	E33/M52_27_1	AFLP	1	1000	0000	1000 0000	1899-12-31 01:01:00	0.292082	0.16	0.296604
28	E35/M49_1_6	AFLP	1	1000	1000	bestRatioUnknown	1899-12-31 11:01:00	0	0	1
29	E35/M49_2_1	AFLP	1	1000	0000	1000 0000	1899-12-31 01:01:00	0.920344	0	1
30	E35/M49_3_1	AFLP	1	1000	0000	1000 0000	1899-12-31 01:01:00	0.431047	0.14	0.431568
31	E35/M49_4_1	AFLP	1	1000	0000	1000 0000	1899-12-31 01:01:00	0.0257907	0	1
32	E35/M49_5_1	AFLP	1	1000	0000	1000 0000	1899-12-31 01:01:00	0.483927	0	1
33	E35/M49_6_4	AFLP	1	0000	1000	0000 1100	1899-12-31 05:01:00	0.257899	0	1
34	E35/M49_7_1	AFLP	1	1000	0000	1000 0000	1899-12-31 01:01:00	0.0444338	0.16	0.091556
35	E35/M49_8_1	AFLP	1	1000	0000	1000 0000	1899-12-31 01:01:00	0.431047	0	1
36	E35/M49_9_1	AFLP	1	1000	0000	1000 0000	1899-12-31 01:01:00	0.0444338	0.16	0.091556
37	E35/M49_10_3	AFLP	1	0000	1000	0000 1000	1899-12-31 01:01:00	0.920344	0	1
38	E35/M49_11_1	AFLP	1	1000	0000	1000 0000	1899-12-31 01:01:00	0.0353125	0	1
39	E35/M49_12_3	AFLP	1	0000	1000	0000 1000	1899-12-31 01:01:00	0.187139	0.16	0.209208
40	E35/M49_13_3	AFLP	1	0000	1000	0000 1000	1899-12-31 01:01:00	0.00499845	0.16	0.0381954
41	E35/M49_14_1	AFLP	1	1000	0000	1000 0000	1899-12-31 01:01:00	0.00222985	0	1
42	E35/M49_15_1	AFLP	1	1000	0000	1000 0000	1899-12-31 01:01:00	0.00286737	0.16	0.0316566
43	E35/M49_16_1	AFLP	1	1000	0000	1000 0000	1899-12-31 01:01:00	0.137119	0	1
44	E35/M49_17_5	AFLP	1	1000	1000	1000 1000	1899-12-31 03:01:00	0.920344	0.02	0.923174
45	E35/M49_18_6	AFLP	1	1000	1000	bestRatioUnknown	1899-12-31 11:01:00	0	0.16	0.648497
46	E35/M49_19_2	AFLP	1	1000	0000	1100 0000	1899-12-31 05:01:00	0.00886413	0.16	0.0206002
47	E35/M49_20_1	AFLP	1	1000	0000	1000 0000	1899-12-31 01:01:00	0.483927	0	1
48	E35/M49_21_1	AFLP	1	1000	0000	1000 0000	1899-12-31 01:01:00	0.00394274	0	1
49	E35/M49_22_1	AFLP	1	1000	0000	1000 0000	1899-12-31 01:01:00	0.423711	0	1
50	E35/M49_23_1	AFLP	1	1000	0000	1000 0000	1899-12-31 01:01:00	0.332278	0	1
51	E35/M49_24_6	AFLP	1	1000	1000	bestRatioUnknown	1899-12-31 11:01:00	0	0.16	0.131789
52	E35/M49_25_1	AFLP	1	1000	0000	1000 0000	1899-12-31 01:01:00	0.543004	0	1
53	E35/M49_26_1	AFLP	1	1000	0000	1000 0000	1899-12-31 01:01:00	0.0183754	0	1
54	E35/M49_27_1	AFLP	1	1000	0000	1000 0000	1899-12-31 01:01:00	0.483927	0.12	0.482903
55	E35/M49_28_5	AFLP	1	1000	1000	1000 1000	1899-12-31 03:01:00	0.0357288	0.16	0.072367
56	E35/M54_1_1	AFLP	1	1000	0000	1000 0000	1899-12-31 01:01:00	0.86249	0.03	0.860687
57	E35/M54_2_2	AFLP	1	1000	0000	1100 0000	1899-12-31 05:01:00	0.329719	0.1	0.340619
58	E35/M54_3_6	AFLP	1	1000	1000	bestRatioUnknown	1899-12-31 11:01:00	0	0	1
59	E35/M54_4_5	AFLP	1	1000	1000	1000 1000	1899-12-31 03:01:00	0.887537	0	1
60	E35/M54_5_1	AFLP	1	1000	0000	1000 0000	1899-12-31 01:01:00	0.532299	0.11	0.534409
61	E35/M54_6_6	AFLP	1	1000	1000	bestRatioUnknown	1899-12-31 11:01:00	0	0.06	0.597095
62	E35/M54_7_4	AFLP	1	0000	1000	0000 1100	1899-12-31 05:01:00	0.00107716	0.16	0.000463268
63	E35/M54_8_2	AFLP	1	1000	0000	1100 0000	1899-12-31 05:01:00	0.462433	0	1
64	E35/M54_9_5	AFLP	1	1000	1000	1000 1000	1899-12-31 03:01:00	0.887537	0.02	0.88024
65	E35/M54_10_4	AFLP	1	0000	1000	0000 1100	1899-12-31 05:01:00	1	0	1
66	E35/M54_11_4	AFLP	1	0000	1000	0000 1100	1899-12-31 05:01:00	1	0	1
67	E35/M54_12_4	AFLP	1	0000	1000	0000 1100	1899-12-31 05:01:00	0.0020214	0.16	0.0094518
68	E35/M54_13_1	AFLP	1	1000	0000	1000 0000	1899-12-31 01:01:00	0.0053416	0	1
69	E35/M54_14_6	AFLP	1	1000	1000	bestRatioUnknown	1899-12-31 11:01:00	0	0.04	0.757544
70	E35/M54_15_5	AFLP	1	1000	1000	1000 1000	1899-12-31 03:01:00	0.548506	0	1
71	E35/M54_16_1	AFLP	1	1000	0000	1000 0000	1899-12-31 01:01:00	0.296471	0.16	0.299459
72	E35/M54_17_5	AFLP	1	1000	1000	1000 1000	1899-12-31 03:01:00	0.86249	0.03	0.875117
73	E35/M54_18_1	AFLP	1	1000	0000	1000 0000	1899-12-31 01:01:00	0.0411458	0.16	0.0952815
74	E35/M54_19_5	AFLP	1	1000	1000	1000 1000	1899-12-31 03:01:00	0.548506	0	1
75	E35/M54_20_1	AFLP	1	1000	0000	1000 0000	1899-12-31 01:01:00	0.86249	0.03	0.860687
76	E35/M54_21_1	AFLP	1	1000	0000	1000 0000	1899-12-31 01:01:00	0.322199	0	1
77	E35/M54_22_1	AFLP	1	1000	0000	1000 0000	1899-12-31 01:01:00	0.86249	0	1
78	E35/M54_23_1	AFLP	1	1000	0000	1000 0000	1899-12-31 01:01:00	0.000128068	0.16	0.0141575
79	E35/M54_24_5	AFLP	1	1000	1000	1000 1000	1899-12-31 03:01:00	0.0773368	0	1
80	E35/M54_25_6	AFLP	1	1000	1000	bestRatioUnknown	1899-12-31 11:01:00	0	0	1
81	E35/M54_26_5	AFLP	1	1000	1000	1000 1000	1899-12-31 03:01:00	0.143502	0.16	0.164966
82	E35/M54_27_1	AFLP	1	1000	0000	1000 0000	1899-12-31 01:01:00	0.654721	0.08	0.657235
83	E35/M54_28_5	AFLP	1	1000	1000	1000 1000	1899-12-31 03:01:00	0.548506	0.09	0.550401
84	E35/M54_29_3	AFLP	1	0000	1000	0000 1000	1899-12-31 01:01:00	0.081738	0	1
85	E35/M54_30_1	AFLP	1	1000	0000	1000 0000	1899-12-31 01:01:00	0.0554002	0	1
86	E35/M54_31_1	AFLP	1	1000	0000	1000 0000	1899-12-31 01:01:00	0.603332	0	1
87	E35/M54_32_3	AFLP	1	0000	1000	0000 1000	1899-12-31 01:01:00	0.0428832	0.16	0.0908301
88	E35/M54_33_3	AFLP	1	0000	1000	0000 1000	1899-12-31 01:01:00	0.0106668	0.16	0.0505929
89	E35/M54_34_1	AFLP	1	1000	0000	1000 0000	1899-12-31 01:01:00	0.596701	0	1
90	E35/M54_35_1	AFLP	1	1000	0000	1000 0000	1899-12-31 01:01:00	0.0537644	0.16	0.100796
91	E35/M54_36_5	AFLP	1	1000	1000	1000 1000	1899-12-31 03:01:00	0.0491565	0.16	0.439802
92	E35/M54_37_2	AFLP	1	1000	0000	1100 0000	1899-12-31 05:01:00	0.161513	0	1
93	E35/M54_38_5	AFLP	1	1000	1000	1000 1000	1899-12-31 03:01:00	0.0143059	0.16	0.0466408
94	E33/M54_1_6	AFLP	1	1000	1000	bestRatioUnknown	1899-12-31 11:01:00	0	0	1
95	E33/M54_2_3	AFLP	1	0000	1000	0000 1000	1899-12-31 01:01:00	0.0564069	0	1
96	E33/M54_3_3	AFLP	1	0000	1000	0000 1000	1899-12-31 01:01:00	0.125283	0.16	0.164093
97	E33/M54_4_3	AFLP	1	0000	1000	0000 1000	1899-12-31 01:01:00	0.236724	0.16	0.25283
98	E33/M54_5_1	AFLP	1	1000	0000	1000 0000	1899-12-31 01:01:00	0.791337	0.05	0.786876
99	E33/M54_6_5	AFLP	1	1000	1000	1000 1000	1899-12-31 03:01:00	0.000328582	0.16	0.0126536
100	E33/M54_7_6	AFLP	1	1000	1000	bestRatioUnknown	1899-12-31 11:01:00	0	0	1
101	E33/M54_8_2	AFLP	1	1000	0000	1100 0000	1899-12-31 05:01:00	0.00248718	0.16	0.0112938
102	E33/M54_9_3	AFLP	1	0000	1000	0000 1000	1899-12-31 01:01:00	0.273322	0.16	0.282797
103	E33/M54_10_1	AFLP	1	1000	0000	1000 0000	1899-12-31 01:01:00	0.176128	0	1
104	E33/M54_12_1	AFLP	1	1000	0000	1000 0000	1899-12-31 01:01:00	0.718432	0.07	0.717811
105	E33/M54_13_2	AFLP	1	1000	0000	1100 0000	1899-12-31 05:01:00	0.689157	0.04	0.688789
106	E33/M54_14_3	AFLP	1	0000	1000	0000 1000	1899-12-31 01:01:00	0.470842	0.13	0.468759
107	E33/M54_15_4	AFLP	1	0000	1000	0000 1100	1899-12-31 05:01:00	0.256048	0.11	0.270719
108	E33/M54_16_4	AFLP	1	0000	1000	0000 1100	1899-12-31 05:01:00	0.806496	0	1
109	E33/M54_17_1	AFLP	1	1000	0000	1000 0000	1899-12-31 01:01:00	0.322199	0	1
110	E33/M54_18_3	AFLP	1	0000	1000	0000 1000	1899-12-31 01:01:00	0.102901	0.16	0.14702
111	E33/M54_19_1	AFLP	1	1000	0000	1000 0000	1899-12-31 01:01:00	0.356552	0.16	0.357743
112	E33/M54_20_3	AFLP	1	0000	1000	0000 1000	1899-12-31 01:01:00	0.527089	0	1
113	E33/M54_21_1	AFLP	1	1000	0000	1000 0000	1899-12-31 01:01:00	0.406164	0.15	0.405281
114	E33/M57_1_2	AFLP	1	1000	0000	1100 0000	1899-12-31 05:01:00	0.0340937	0	1
115	E33/M57_2_1	AFLP	1	1000	0000	1000 0000	1899-12-31 01:01:00	0.511989	0.12	0.510277
116	E33/M57_3_3	AFLP	1	0000	1000	0000 1000	1899-12-31 01:01:00	0.345477	0	1
117	E33/M57_4_3	AFLP	1	0000	1000	0000 1000	1899-12-31 01:01:00	0.285652	0	1
118	E33/M57_5_1	AFLP	1	1000	0000	1000 0000	1899-12-31 01:01:00	0.235056	0.16	0.259917
119	E33/M57_6_1	AFLP	1	1000	0000	1000 0000	1899-12-31 01:01:00	0.920344	0.02	0.924002
120	E33/M57_7_4	AFLP	1	0000	1000	0000 1100	1899-12-31 05:01:00	0.192288	0.14	0.20714
121	E33/M57_8_1	AFLP	1	1000	0000	1000 0000	1899-12-31 01:01:00	0.154221	0	1
122	E33/M57_9_3	AFLP	1	0000	1000	0000 1000	1899-12-31 01:01:00	0.420113	0	1
123	E33/M57_10_5	AFLP	1	1000	1000	1000 1000	1899-12-31 03:01:00	0.238405	0.16	0.257732
124	E33/M57_11_2	AFLP	1	1000	0000	1100 0000	1899-12-31 05:01:00	0.0017642	0.16	0.0107966
125	E33/M57_12_5	AFLP	1	1000	1000	1000 1000	1899-12-31 03:01:00	0.0342937	0.16	0.130782
126	E33/M57_13_1	AFLP	1	1000	0000	1000 0000	1899-12-31 01:01:00	0.296471	0	1
127	E33/M57_14_5	AFLP	1	1000	1000	1000 1000	1899-12-31 03:01:00	0.698535	0.06	0.701032
128	E33/M57_15_1	AFLP	1	1000	0000	1000 0000	1899-12-31 01:01:00	0.764177	0	1
129	E35/M53_1_1	AFLP	1	1000	0000	1000 0000	1899-12-31 01:01:00	0.001015	0.16	0.522681
130	E35/M53_2_1	AFLP	1	1000	0000	1000 0000	1899-12-31 01:01:00	0.010607	0.16	0.0537934
131	E35/M53_3_3	AFLP	1	0000	1000	0000 1000	1899-12-31 01:01:00	0.00838192	0	1
132	E35/M53_4_1	AFLP	1	1000	0000	1000 0000	1899-12-31 01:01:00	0.0842993	0.16	0.131934
133	E35/M53_5_1	AFLP	1	1000	0000	1000 0000	1899-12-31 01:01:00	0.312519	0.16	0.317383
134	E35/M53_6_1	AFLP	1	1000	0000	1000 0000	1899-12-31 01:01:00	0.86249	0	1
135	E35/M53_7_1	AFLP	1	1000	0000	1000 0000	1899-12-31 01:01:00	0.0284597	0.16	0.0793678
136	E35/M53_8_4	AFLP	1	0000	1000	0000 1100	1899-12-31 05:01:00	0.00361051	0.16	0.00340062
137	E35/M61_1_5	AFLP	1	1000	1000	1000 1000	1899-12-31 03:01:00	0.446312	0.11	0.451493
138	E35/M61_2_5	AFLP	1	1000	1000	1000 1000	1899-12-31 03:01:00	0.61012	0.08	0.616161
139	E35/M61_3_4	AFLP	1	0000	1000	0000 1100	1899-12-31 05:01:00	0.049746	0.16	0.064026
140	E35/M61_4_5	AFLP	1	1000	1000	1000 1000	1899-12-31 03:01:00	0.362273	0	1
141	E35/M61_5_5	AFLP	1	1000	1000	1000 1000	1899-12-31 03:01:00	0.4795	0.1	0.483838
142	E35/M61_6_4	AFLP	1	0000	1000	0000 1100	1899-12-31 05:01:00	0.0842993	0.16	0.0977179
143	E35/M61_7_1	AFLP	1	1000	0000	1000 0000	1899-12-31 01:01:00	0.00286737	0	1
144	E35/M61_8_4	AFLP	1	0000	1000	0000 1100	1899-12-31 05:01:00	0.698535	0	1
145	E35/M61_9_2	AFLP	1	1000	0000	1100 0000	1899-12-31 05:01:00	0.182149	0	1
146	E35/M61_10_5	AFLP	1	1000	1000	1000 1000	1899-12-31 03:01:00	0.128544	0.16	0.152988
147	E35/M61_11_4	AFLP	1	0000	1000	0000 1100	1899-12-31 05:01:00	0.718432	0	1
148	E35/M61_12_1	AFLP	1	1000	0000	1000 0000	1899-12-31 01:01:00	0.0106668	0	1
149	E35/M61_13_1	AFLP	1	1000	0000	1000 0000	1899-12-31 01:01:00	0.0792605	0	1
150	E35/M61_15_1	AFLP	1	1000	0000	1000 0000	1899-12-31 01:01:00	0.86249	0	1
151	E35/M61_16_4	AFLP	1	0000	1000	0000 1100	1899-12-31 05:01:00	0.0150552	0.16	0.0283773
152	E35/M61_17_1	AFLP	1	1000	0000	1000 0000	1899-12-31 01:01:00	0.718432	0.06	0.723886
153	E35/M61_18_4	AFLP	1	0000	1000	0000 1100	1899-12-31 05:01:00	0.0688595	0.16	0.0829056
154	E35/M61_19_4	AFLP	1	0000	1000	0000 1100	1899-12-31 05:01:00	0.446312	0.08	0.456485
155	E35/M61_20_5	AFLP	1	1000	1000	1000 1000	1899-12-31 03:01:00	0.470842	0	1
156	BQ104067_R_2	RFLP	1	1000	0000	1100 0000	1899-12-31 05:01:00	0.161513	0.14	0.175268	putative violaxanthin de-epoxidase precursor [Arabidopsis thaliana] gi|7488425|pir|T00708|violaxanthin de-epoxidase homolog F22O13.3 - Arabidopsis thaliana gi|1465735|gb|AAC50032.1|violaxanthin de-epoxidase precursor [Arabidopsis thaliana] gi|9802551|gb|A			Eco RI
157	BQ104391_R_2	RFLP	1	1000	0000	1100 0000	1899-12-31 05:01:00	1	0	1	DCE_LYCES GLUTAMATE DECARBOXYLASE (GAD) (ERT D1) gi|1362098|pir|S56177|probable glutamate decarboxylase - tomato gi|995555|emb|CAA56812.1|(X80840) homology to pyroxidal-5'-phosphate-dependant glutamate decarboxylases; putative start codon [Lycopersicon es			Eco RI
158	BQ106092_R_8	RFLP	3	0110	1100	2233 1200	N/A	0.0561358	0.04	0.496365	farnesyl-diphosphate farnesyltransferase (EC 2.5.1.21) - soybean gi|2463569|dbj|BAA22559.1|(AB007503) squalene synthase [Glycine max]			Eco RI
159	BQ105108_R_4	RFLP	1	0000	1000	0000 1100	1899-12-31 05:01:00	0.0207223	0.16	0.0380318	GDP dissociation inhibitor [Cicer arietinum]			Dra I
160	BQ106505_R_1	RFLP	1	1000	0000	1000 0000	1899-12-31 01:01:00	0.631524	0	1	No significant similarity found			Dra I
161	BQ105536_R_5	RFLP	1	1000	1000	1000 1000	1899-12-31 03:01:00	1.73336e-06	0.16	0.00521249	putative RSZp22 splicing factor [Arabidopsis thaliana] gi|4572679|gb|AAD23894.1|AC006954_15 putative RSZp22 splicing factor [Arabidopsis thaliana]			Hind III
162	BQ106062_R_2	RFLP	1	1000	0000	1100 0000	1899-12-31 05:01:00	0.389661	0	1	MADS-box protein [Rosa rugosa]			Hind III
163	BQ105109_R_3	RFLP	1	0000	1000	0000 1000	1899-12-31 01:01:00	0.0335008	0	1	unknown protein [Arabidopsis thaliana]			Mva I
164	BQ104477_R_3	RFLP	1	0000	1000	0000 1000	1899-12-31 01:01:00	0.0444338	0	1	60S ribosomal protein L10 [Vitis riparia]			Eco RI
165	BQ106542_R_8	RFLP	2	1100	1000	1200 1100	N/A	0.380958	0.1	0.298698	1-deoxyxylulose 5-phosphate synthase [Catharanthus roseus]			Mva I
166	CF349546_R_8	RFLP	2	0100	1000	2200 1000	N/A	0.137447	0	1	HyPRP [Fragaria x ananassa]			Dra I
167	BQ104495_R_1	RFLP	1	1000	0000	1000 0000	1899-12-31 01:01:00	0.729034	0.06	0.727737	geranylgeranyl hydrogenase [Glycine max]			Eco RI
168	BQ104712_R_8	RFLP	3	1010	1110	1133 1230	N/A	0.532272	0.06	0.310441	truncated acetyl Co-A acetyltransferase-like protein [Hevea brasiliensis]			Dra I
169	BQ104995_R_8	RFLP	2	1100	0000	1200 0000	N/A	0.873204	0.05	0.631598	ent-kaurene synthase No1 [Lactuca sativa]			Hind III
170	BQ105585_R_8	RFLP	2	1000	0100	1100 2000	N/A	0.00172502	0.16	1.07314e-05	FL3H_MALDO Naringenin,2-oxoglutarate 3-dioxygenase (Flavonone-3-hydroxylase) (F3H) (FHT) gi|322680|pir|S31458|naringenin 3-dioxygenase (EC 1.14.11.9) - apple tree gi|19603|emb|CAA49353.1|(X69664) naringenin, 2-oxoglutarate 3-dioxygenase [Malus sp.] gi|458			Hind III
171	BQ106580_R_8	RFLP	4	0011	1100	3400 1200	N/A	0.139081	0.02	0.705907	AT5g42740/MJB21_12 [Arabidopsis thaliana]			Hind III
172	BQ105698_R_8	RFLP	2	1100	1000	1200 1100	N/A	0.00488063	0.16	0.00586832	putative protein [Arabidopsis thaliana] gi|10177116|dbj|BAB10406.1|contains similarity to ribonucleoprotein F~gene_id:K2A18.8 [Arabidopsis thaliana]			Eco RI
173	BQ104500_R_2	RFLP	1	1000	0000	1100 0000	1899-12-31 05:01:00	0.0291285	0	1	No significant similarity found
174	BQ105689_R_8	RFLP	2	0100	1100	2000 1200	N/A	0.117086	0	1	F1-ATP synthase delta subunit [Ipomoea batatas]			Mva I
250	BQ105373_R1_1	RFLP	1	1000	0000	1000 0000	1899-12-31 01:01:00	3.50908e-05	0.16	0.00093892	MADS-box protein [Medicago sativa]			Hind III
251	BQ105373_R2_3	RFLP	1	0000	1000	0000 1000	1899-12-31 01:01:00	0.00634365	0	1	MADS-box protein [Medicago sativa]			Hind III
252	BQ105087_R1_4	RFLP	1	0000	1000	0000 1100	1899-12-31 05:01:00	0.0446979	0	1	putative cytochrome P450 [Arabidopsis thaliana] gi|12324945|gb|AAG52424.1|AC011622_12 putative cytochrome P450 [Arabidopsis thaliana]			Hind III
253	BQ105087_R2_5	RFLP	1	1000	1000	1000 1000	1899-12-31 03:01:00	0	0.16	4.12889e-05	putative cytochrome P450 [Arabidopsis thaliana] gi|12324945|gb|AAG52424.1|AC011622_12 putative cytochrome P450 [Arabidopsis thaliana]			Hind III
254	BQ104753_R1_5	RFLP	1	1000	1000	1000 1000	1899-12-31 03:01:00	6.94619e-07	0.16	0.00239948	putative L-ascorbate oxidase [Arabidopsis thaliana] gi|7432985|pir|T05020|L-ascorbate oxidase - Arabidopsis thaliana gi|3080452|emb|CAA18769.1|putative L-ascorbate oxidase [Arabidopsis thaliana] gi|7271038|emb|CAB80646.1|putative L-ascorbate oxidase [Arab			Eco RI
255	BQ104753_R2_1	RFLP	1	1000	0000	1000 0000	1899-12-31 01:01:00	0.537603	0.11	0.537603	putative L-ascorbate oxidase [Arabidopsis thaliana] gi|7432985|pir|T05020|L-ascorbate oxidase - Arabidopsis thaliana gi|3080452|emb|CAA18769.1|putative L-ascorbate oxidase [Arabidopsis thaliana] gi|7271038|emb|CAB80646.1|putative L-ascorbate oxidase [Arab			Eco RI
256	BQ105089_R1_3	RFLP	1	0000	1000	0000 1000	1899-12-31 01:01:00	0.0242034	0	1	O-methyltransferase [Fragaria x ananassa]			Hind III
257	BQ105089_R2_5	RFLP	1	1000	1000	1000 1000	1899-12-31 03:01:00	0.012775	0.16	0.0203304	O-methyltransferase [Fragaria x ananassa]			Hind III
258	BQ105089_R3_3	RFLP	1	0000	1000	0000 1000	1899-12-31 01:01:00	0.0132907	0.16	0.0554734	O-methyltransferase [Fragaria x ananassa]			Hind III
259	plg35_R1_1	RFLP	1	1000	0000	1000 0000	1899-12-31 01:01:00	0.116038	0.16	0.15996				Eco RI
260	plg35_R2_4	RFLP	1	0000	1000	0000 1100	1899-12-31 05:01:00	0.000450538	0.16	0.00524316				Eco RI
261	plg35_R3_3	RFLP	1	0000	1000	0000 1000	1899-12-31 01:01:00	0.0148852	0.16	0.0599235				Eco RI
279	BQ105664_R1_3	RFLP	1	0000	1000	0000 1000	1899-12-31 01:01:00	0.0745447	0	1	143E_TOBAC 14-3-3-LIKE PROTEIN E gi|7435019|pir|T04129|14-3-3 protein, isoform e - common tobacco gi|2689479|gb|AAC49894.1|(U91726) 14-3-3 isoform e [Nicotiana tabacum]			Mva I
280	BQ105664_R2_6	RFLP	1	1000	1000	bestRatioUnknown	1899-12-31 11:01:00	0	0.16	0.0474404	143E_TOBAC 14-3-3-LIKE PROTEIN E gi|7435019|pir|T04129|14-3-3 protein, isoform e - common tobacco gi|2689479|gb|AAC49894.1|(U91726) 14-3-3 isoform e [Nicotiana tabacum]			Mva I
281	BQ104195_R1_5	RFLP	1	1000	1000	1000 1000	1899-12-31 03:01:00	0.0411458	0.16	0.230139	xyloglucan endotransglycosylase precursor [Actinidia deliciosa]			Eco RI
282	BQ104195_R2_5	RFLP	1	1000	1000	1000 1000	1899-12-31 03:01:00	0.0342937	0.16	0.130782	xyloglucan endotransglycosylase precursor [Actinidia deliciosa]			Eco RI
283	BQ104195_R3_7	RFLP	1	1000	1000	1100 1100	35:01	0.75183	0.04	0.755216	xyloglucan endotransglycosylase precursor [Actinidia deliciosa]			Eco RI
296	BQ104350_R1_3	RFLP	1	0000	1000	0000 1000	1899-12-31 01:01:00	0.86249	0	1	tubulin alpha-2/alpha-4 chain [Arabidopsis thaliana] gi|15222856|ref|NP_175423.1|tubulin alpha-2/alpha-4 chain, putative [Arabidopsis thaliana] gi|267069|sp|P29510|TBA2_ARATH TUBULIN ALPHA-2/ALPHA-4 CHAIN gi|320183|pir|JQ1594|tubul			Hind III
297	BQ104350_R2_4	RFLP	1	0000	1000	0000 1100	1899-12-31 05:01:00	0.75183	0.03	0.755704	tubulin alpha-2/alpha-4 chain [Arabidopsis thaliana] gi|15222856|ref|NP_175423.1|tubulin alpha-2/alpha-4 chain, putative [Arabidopsis thaliana] gi|267069|sp|P29510|TBA2_ARATH TUBULIN ALPHA-2/ALPHA-4 CHAIN gi|320183|pir|JQ1594|tubul			Hind III
175	BQ105373_Taqa_3	CAPS	1	0000	1000	0000 1000	1899-12-31 01:01:00	0.114572	0	1	Rosa rugosa MASAKO euB3 mRNA for MADS-box protein, complete cds	AGCAAACCCCTTCCATTCTT	CAGCTTGCGATTACGAACAA	Taga I	380
176	BQ105373_Hinf_3	CAPS	1	0000	1000	0000 1000	1899-12-31 01:01:00	0.134481	0.16	0.168347	Rosa rugosa MASAKO euB3 mRNA for MADS-box protein, complete cds	AGCAAACCCCTTCCATTCTT	CAGCTTGCGATTACGAACAA	Hinf I	500\580
177	BQ105585_Hae_2	CAPS	1	1000	0000	1100 0000	1899-12-31 05:01:00	0.75183	0	1	Fragaria x ananassa FrF3H1 mRNA for flavanone 3-hydroxylase, complete cds	CCCCAAAACAGAACGGAAAT	CCGGGTATGAGAAGTAGGTCA	Hae III	180\210
178	BQ105585_BstU_4	CAPS	1	0000	1000	0000 1100	1899-12-31 05:01:00	0.389661	0	1	Fragaria x ananassa FrF3H1 mRNA for flavanone 3-hydroxylase, complete cds	CCCCAAAACAGAACGGAAAT	CCGGGTATGAGAAGTAGGTCA	BstUI	450
179	AX028830_1	CAPS	1	1000	0000	1000 0000	1899-12-31 01:01:00	0.777297	0.05	0.781543	Hieracium pilosella flavonoid 3'-hydroxylase mRNA, complete cds	GCAGGAGGAGGTAAGTGTGC	CTCATCCCGGCACATATTCT	Hinf I		700\800
180	BQ105109_3	CAPS	1	0000	1000	0000 1000	1899-12-31 01:01:00	0.0663938	0	1	No significant similarity found	CGAGGAAATGGAAGACCAAG	ACACAACAATGGCCAAGTGA	Rsa I	820\840	800
181	BQ104495_1	CAPS	1	1000	0000	1000 0000	1899-12-31 01:01:00	0.791337	0.05	0.794124	Prunus persica geranylgeranyl reductase mRNA, complete cds	AGGCGAGAAGTGCTGGATAA	TCCGCCTAAAATCTTGTCCTT	Alu I		480
182	AB201050_3	CAPS	1	0000	1000	0000 1000	1899-12-31 01:01:00	0.014801	0	1	Rosa hybrid cultivar RhGT3 mRNA for UDP-glucose: anthocyanidin 5,3-O-glucosyltransferase, complete cds	TGTTCGACGTCACGAAAGAC	GGAGTCCATCAACTCCCTCA	Msp I	900
183	BQ105536_3	CAPS	1	0000	1000	0000 1000	1899-12-31 01:01:00	0.377141	0.16	0.376652	Vitis vinifera contig VV78X174982.4, whole genome shotgun sequence	GGTGGAGGTGACGACTTGAA	TTCGAACAGAACGCATTGTC	BstU I	400\500
184	BQ105518_8	CAPS	2	1000	0100	1100 2200	N/A	5.62859e-07	0.16	4.89663e-06	No significant similarity found	AGCCTCGAAATCGAAGACCT	TCCATATCAAATGCTTCAATCAA	Hae III	230	280
185	BQ105419_3	CAPS	1	0000	1000	0000 1000	1899-12-31 01:01:00	0.488422	0	1	Petunia Cab gene for chlorophyll a/b binding protein	CGAGGGTGGCCTGGACTAC	AACAAATTTGGGTAATGTTACAGATG	Dpn II	350
186	BQ106289_1	CAPS	1	1000	0000	1000 0000	1899-12-31 01:01:00	0.0112842	0.16	0.050984	No significant similarity found	CTAGCGCAGATCGAAGCTCT	TAGGCAGGTCCCGCTCTACT	Dpn II		380
187	BQ104350_1	CAPS	1	1000	0000	1000 0000	1899-12-31 01:01:00	0.296471	0	1	Nicotiana tabacum mRNA for alpha-tubulin (tubA3 gene)	TGGTTCTCTCCGTCTCTGCT	AAGCTTTCGAATACGGTCCA	Apo I		320
188	BQ104704_2	CAPS	1	1000	0000	1100 0000	1899-12-31 05:01:00	0.00012875	0.16	0.00369304	Morus mongolica ubiquitin monomer protein mRNA, complete cds	GCACGAGCAATTTCTCTGAAT	GCGAAGATCAGCCTCTGC	PCR	230
189	CF349356_3	CAPS	1	0000	1000	0000 1000	1899-12-31 01:01:00	0.0140647	0	1	Rosa hybrid cultivar cytosolic class I small heat-shock protein HSP17.5 (hsp17.5) mRNA, complete cds	CGGACTGAAGAAGGAAGAAGTG	TAATTAAACATACATGACAGCCCATC	Apo I	290
190	BQ105278_Acc_4	CAPS	1	0000	1000	0000 1100	1899-12-31 05:01:00	0.475139	0.07	0.481307	Rosa hybrid cultivar cytosolic class I small heat-shock protein HSP17.5 (hsp17.5) mRNA, complete cds	GCACGAGAGCAACCAAGC	CATTGTCCGGAAGCCTGA	Acc I	700
191	BQ105083_3	CAPS	1	0000	1000	0000 1000	1899-12-31 01:01:00	0.00174512	0	1	Rosa hybrid cultivar cytosolic class I small heat-shock protein HSP17.5 (hsp17.5) mRNA, complete cds	ACCTGCCTACACCAGCAAAT	AGAAGCCCTGACATGTTCCA	BstU I	650
192	BQ106703_3	CAPS	1	0000	1000	0000 1000	1899-12-31 01:01:00	0.483927	0	1	Oryza sativa (indica cultivar-group) cDNA clone:OSIGCRA114O19, full insert sequence	AGGATTGGAAAGCCCCATAC	CCTCCAGAATTCAGGTGTCAA	Rsa I	200	160\350
193	BQ105350_BstU_1	CAPS	1	1000	0000	1000 0000	1899-12-31 01:01:00	0.0663938	0	1	Agave tequilana clone 7.7 chaperone mRNA, complete cds	CACAACTTACGTGCAAAGCAA	ATCAGGCTTCTTGACCTCCA	BstU I		450
194	BQ105350_Msp_4	CAPS	1	0000	1000	0000 1100	1899-12-31 05:01:00	4.83942e-05	0.16	0.0021007	Agave tequilana clone 7.7 chaperone mRNA, complete cds	CACAACTTACGTGCAAAGCAA	ATCAGGCTTCTTGACCTCCA	Msp I	50
195	BQ104459_1	CAPS	1	1000	0000	1000 0000	1899-12-31 01:01:00	0.86249	0	1	Agave tequilana clone 7.7 chaperone mRNA, complete cds	ACGAGCAAGGCTGACCTG	GAACGTGTGCTGAAATTTTCTC	BstU I		530
196	BQ106030_2	CAPS	1	1000	0000	1100 0000	1899-12-31 05:01:00	0.427355	0	1	Fragaria x ananassa HyPRP mRNA, complete cds	GCACGAGTTGACTCCAAGTG	TTGGATGAGAGTGCAGCAAG	Taga I		1050
197	BQ104739_1	CAPS	1	1000	0000	1000 0000	1899-12-31 01:01:00	0.217619	0	1	Rosa hybrid cultivar cytosolic class I small heat-shock protein HSP17.5 (hsp17.5) mRNA, complete cds	GCACGAGAGCAAATCAAAAA	CTTCTGCTCCTCTGCTTTGG	Acc I		370
198	CF349329_3	CAPS	1	0000	1000	0000 1000	1899-12-31 01:01:00	0.0869475	0.16	0.133029	Lotus japonicus ubiquitin mRNA, complete cds	ACTCGATCCAATCCCAATCC	TCTGCCGGTTAAGGGTTTT	Acc I	200
199	CF349766_3	CAPS	1	0000	1000	0000 1000	1899-12-31 01:01:00	0.0112842	0	1	Pyrus communis Py-PIP1-1 mRNA for plasma membrane intrinsic protein	TTGGGACCTTTGTCCTTGTC	AATTGACATTACACAAATTCACAGC	PCR	900
200	BQ103996_2	CAPS	1	1000	0000	1100 0000	1899-12-31 05:01:00	0.205903	0	1	Mesembryanthemum crystallinum water channel protein MipE mRNA, complete cds	GCACGAGGTCTCTCTGATCC	CTCCGGAATGAACCCAAAG	PCR		800
201	BQ105828_4	CAPS	1	0000	1000	0000 1100	1899-12-31 05:01:00	0.63904	0.05	0.645907	Coffea arabica methionine synthase mRNA, partial cds	GCACGAGCTCAGATTCACAC	CAAAGCCTACTAAGATATTTCATCACA	Taga I	200\270
202	CF349720_4	CAPS	1	0000	1000	0000 1100	1899-12-31 05:01:00	0.823063	0	1	Populus EST from mild drought-stressed leaves	CTGATGTGATCACCATTGAGAA	TTTATCATTCAAGAAATACACCAAGC	Taga I	200\400
203	BQ106550_1	CAPS	1	1000	0000	1000 0000	1899-12-31 01:01:00	0.00383571	0	1	No significant similarity found	ACGAGCAACACCCAGAGACT	AAGTCGTTCTCCTCAAAGTTGG	Msp I		450
204	BQ105288_1	CAPS	1	1000	0000	1000 0000	1899-12-31 01:01:00	0.0842993	0	1	Citrus unshiu geranylgeranyl diphosphate synthase (Ggps) mRNA, complete cds	AGAGAGAGCTCGTGCCGAAT	AATTGCAAGTCCGAGCTACC	Acc I		320
205	BQ104371_1	CAPS	1	1000	0000	1000 0000	1899-12-31 01:01:00	0.160448	0.16	0.188309	Olea europaea plasma membrane intrinsic protein (pip2) mRNA, complete cds	GAGGAAAGATGGCAAAACACC	ACTTGGCTACCATCCCCATC	Apo I		170
206	BQ106011_1	CAPS	1	1000	0000	1000 0000	1899-12-31 01:01:00	0.134481	0	1	Solanum tuberosum clone 106F01 unknown mRNA	GCACGAGGGAGCTTTACTGT	AAGCTTGGACTTCTTGCCATA	Hae III		280
207	CF349490_1	CAPS	1	1000	0000	1000 0000	1899-12-31 01:01:00	0.537603	0	1	Malus x domestica 14-3-3 family protein mRNA, complete cds	CACGAGTTCTCCTTCGTCGT	CAATGTGCTCTCAGCTGCTT	PCR		150
208	BQ105463_2	CAPS	1	1000	0000	1100 0000	1899-12-31 05:01:00	1.69015e-05	0.16	0.00144544	No significant similarity found	GCAGATCGAAGCCCTCACT	ATGAGCATTAAAAAGGAGTTCCA	PCR		700
209	CF349790_1	CAPS	1	1000	0000	1000 0000	1899-12-31 01:01:00	0.0891309	0.16	0.134142	No significant similarity found	CCCAATCAGTCGACCTCTCT	AAACGAGCACCTTGCTTGTAG	PCR		120
210	BQ105664_3	CAPS	1	0000	1000	0000 1000	1899-12-31 01:01:00	0.532299	0	1	Malus x domestica 14-3-3 family protein mRNA, complete cds	ACGAGCTTCTCCTTCGTCGT	GTGGGACTCGAGAAGGTTCA	Taga I	300
211	BQ104812_BstU_1	CAPS	1	1000	0000	1000 0000	1899-12-31 01:01:00	0.273322	0.16	0.282797	Betula pendula mRNA for alpha-tubulin (atub gene)	CACGAGAATCCCAGAGACG	TAATGGCCTCTGGCAAAGTT	BstU I		430
212	BQ104812_Apo_8	CAPS	2	1100	0100	1220 2000	N/A	0.20089	0	1	Betula pendula mRNA for alpha-tubulin (atub gene)	CACGAGAATCCCAGAGACG	TAATGGCCTCTGGCAAAGTT	Apo I	320	320\400
213	BQ105491_1	CAPS	1	1000	0000	1000 0000	1899-12-31 01:01:00	0.86249	0	1	Fragaria vesca partial mRNA for ripening-induced protein, clone 2.5.R1	GCACGAGCACCACTTGTCTA	TCCCTTCTTCTCTTTCCTCTCC	BstU I		410
214	BQ106089_1	CAPS	1	1000	0000	1000 0000	1899-12-31 01:01:00	0.791337	0	1	Quercus ilex partial mRNA for alpha-tubulin 4 (atub4 gene)	CACGAGCTCTCCTCATATGCT	AGATCACCCCCAGGTACAACT	Dpn II		220
215	BQ104308_1	CAPS	1	1000	0000	1000 0000	1899-12-31 01:01:00	0.0655929	0.16	0.117585	No significant similarity found	CCATTGTTGGTGTGTAGTTCTTG	GCTCCAACAATTGCATCAGA	Aci I		200
216	D49385_4	CAPS	1	0000	1000	0000 1100	1899-12-31 05:01:00	0.00886413	0.16	0.0206002	Rosa hybrid cultivar mRNA for Delta-9 desaturase, complete cds, clone	GTTCACTTGGGGTGCACTTT	CCGTGGCCTAAATCACAATC	Hpy188 I	230
217	BQ106228_3	CAPS	1	0000	1000	0000 1000	1899-12-31 01:01:00	0.000804857	0.16	0.0217409	Fragaria vesca partial mRNA for ripening-induced protein, clone 2.5.R1	CCACGATTACGAGACCAAGG	TCTCCTTGATCTTTTCCGTCA	Hpy188 I	120\140
218	BQ104037_1	CAPS	1	1000	0000	1000 0000	1899-12-31 01:01:00	0.269361	0.16	0.280122	No significant similarity found	CACGAGGCAATTCCTGTCTT	GGTACCATTGATCCCCGTTA	Mse I		170
219	BQ105408_1	CAPS	1	1000	0000	1000 0000	1899-12-31 01:01:00	0.0397154	0.16	0.0893914	Gossypium hirsutum alpha-tubulin (TUA11) mRNA, complete cds	CACGAGCTCTCCTCATATGCT	TTCACGGGCTTCTGAGAACT	Aci I		280
220	BQ105353_5	CAPS	1	1000	1000	1000 1000	1899-12-31 03:01:00	0.362273	0.13	0.369187	Rosa chinensis heat shock protein 17.8 mRNA, complete cds	GCACGAGCAAATACTCAAACA	AGGCCTCTTCACCTCTGCTT	ScrFI	160\180	160\180
221	BQ105837_2	CAPS	1	1000	0000	1100 0000	1899-12-31 05:01:00	0.0195683	0.16	0.0331019	Rosa hybrid cultivar cytosolic class I small heat-shock protein HSP17.5 (hsp17.5) mRNA, complete cds	AGCAACCAAGCCTTCCAATA	ATTGTCCGGAAGCCTGAAC	ScrFI		230
222	BQ104327_3	CAPS	1	0000	1000	0000 1000	1899-12-31 01:01:00	0.0289598	0	1	Fragaria x ananassa LMW heat shock protein mRNA, complete cds	AGGGTGGAGGTGGAGGAAG	AGCACCAAAATACATTATACATTGAAA	Hpy188 I	180
223	BQ106031_2	CAPS	1	1000	0000	1100 0000	1899-12-31 05:01:00	0.161513	0	1	Fragaria x ananassa mRNA for cystatin CPI-1 (cyf1 gene)	AAACCCAATCGAACTCATCG	GAACTTGAGGATCATGAGGATG	Mse I		170
224	BQ106561_3	CAPS	1	0000	1000	0000 1000	1899-12-31 01:01:00	0.470842	0	1	Rosa hybrid cultivar cytosolic class I small heat-shock protein HSP17.5 (hsp17.5) mRNA, complete cds	CGAGAAGCAACCAAGCCTTC	CTGCTCCTCTCCACCCTGT	HhaI	750
225	BQ105156_3	CAPS	1	0000	1000	0000 1000	1899-12-31 01:01:00	0.0444338	0	1	Mesembryanthemum crystallinum water channel protein MipE mRNA	GGTCAAGGCCTTCCAGAGTA	AGATGCGGAGATCTTGATTTT	ScrFI	410
226	BQ105927_3	CAPS	1	0000	1000	0000 1000	1899-12-31 01:01:00	0.689157	0	1	Glycine max mRNA for peroxisomal glycolate oxidase, complete	CGAGGAAAGCCAAAAGAACA	TTTTGACAAGCTGTGCAACC	PCR	900
227	BQ104812_Hpy_4	CAPS	1	0000	1000	0000 1100	1899-12-31 05:01:00	0.532299	0	1	Betula pendula mRNA for alpha-tubulin (atub gene)	CACGAGAATCCCAGAGACG	TAATGGCCTCTGGCAAAGTT	Hpy188 III	420
228	D85102_1	CAPS	1	1000	0000	1000 0000	1899-12-31 01:01:00	0.0392503	0.16	0.0945234	dihydroflavonol 4-reductase	GACTCACTTGACGCTGTGGA	TGAACTCGAACCCTGTTTCC	Hpy188 I		1200
229	AF394913_3	CAPS	1	0000	1000	0000 1000	1899-12-31 01:01:00	0.00659532	0.16	0.0447775	photoregulatory zinc-finger protein COP1	TGTGGAACATTTTCGTCAGG	GCAGTGGCGAACAACTCATA	Mse I	500
230	AF502434_Dpn_8	CAPS	2	0100	1000	2000 1000	N/A	0.789156	0	1	Rosa hybrid cultivar orcinol O-methyltransferase (OOMT2) mRNA	CAATCCATCCAACCAAATCC	TCAGCATGTCGAAGAACAGC	Dpn II	500	280
231	AF441282_1	CAPS	1	1000	0000	1000 0000	1899-12-31 01:01:00	0.00297947	0	1	1-aminocyclopropane-1-carboxylate oxidase	GTGGAGCAAAGGTTCAAGGA	TCCTTGGCTTGGAATTTGAG	Rsa I		310
232	AB239786_Spe_3	CAPS	1	0000	1000	0000 1000	1899-12-31 01:01:00	0.0112842	0.16	0.050984	flavonoid 3-glucosyl transferase	AACTTCAGGCGGTGCTTAGA	ACGAATGCTCCAACTGAACC	Spe I	1000
233	AB239786_Dpn_1	CAPS	1	1000	0000	1000 0000	1899-12-31 01:01:00	0.00286737	0	1	flavonoid 3-glucosyl transferase	AACTTCAGGCGGTGCTTAGA	ACGAATGCTCCAACTGAACC	Dpn II	390	380
234	AB239787_1	CAPS	1	1000	0000	1000 0000	1899-12-31 01:01:00	0.654721	0.08	0.65464	anthocyanin synthase	GGTGATGCACCTTGTCAACC	AGAAGACGGCCCACGAGAT	Hae III		700
235	EU082130_1	CAPS	1	1000	0000	1000 0000	1899-12-31 01:01:00	0.52197	0.12	0.521057	myb transcription factor	AGGCCTCCAACAACAACAAC	TGATGATGTTGTCCCCATTG	Taga I		1100
236	AY850287_2	CAPS	1	1000	0000	1100 0000	1899-12-31 05:01:00	0.75183	0	1	Rosa hybrid cultivar acetyl CoA geraniol/citronellol acetyltransferase (AAT1) mRNA, complete cds	GCTCCATATCGCAAGGAAAC	CGAGAATCCAACCCAAGATG	PCR		1300
237	AB305071_8	CAPS	2	1000	0100	1100 2200	N/A	0.00511347	0.13	0.0220669	aromatic L-amino acid decarboxylase	GGAGACATGCTTCAGCTTCC	TCCATTCTCACAAGCCCTTC	Taga I	490	720
238	AM411501_3	CAPS	1	0000	1000	0000 1000	1899-12-31 01:01:00	0.583882	0.1	0.58382	putative NBS-LRR resistance protein	TGATGTCAGAAAGGCTCACG	CATCTGGACTTCTTCCGTTCA	PCR	550
239	AB201051_8	CAPS	2	1000	1100	1000 1200	N/A	0.420218	0.11	0.256749	UDP-glucose: flavonol 3-O-glucosyltransferase	CTGGTGACGGATGCTTTCTT	CCCCAAACAGTCTCCACAGT	Alu I	240490	490
240	BI978460_3	CAPS	1	0000	1000	0000 1000	1899-12-31 01:01:00	0.0212034	0	1	Delta-9 desaturase	AACTGGCAGGTGCAATTTTT	TTTGCCAGAGCTTTTCGTTT	Msp I	280
241	AM411499_3	CAPS	1	0000	1000	0000 1000	1899-12-31 01:01:00	0.020486	0	1	putative NBS-LRR resistance protein	TGCCAGACTAGTTTACGAGAATATC	CCATCTCATCAAGTCCATCAAA	Taga I	380
242	AM411498_3	CAPS	1	0000	1000	0000 1000	1899-12-31 01:01:00	0.0537644	0	1	putative NBS-LRR resistance protein	CACTGGCTAAAGATGTATTCAACG	GAAGCACCGCTTTCAAATTC	Hpy188 III	170
243	AF502434_1	CAPS	1	1000	0000	1000 0000	1899-12-31 01:01:00	0.483927	0.14	0.481573	orcinol O-methyltransferase	CAATCCATCCAACCAAATCC	GCCCATTCTTTCTCATTCCTT	Hae III	400	370\700
244	AJ786303_1	CAPS	1	1000	0000	1000 0000	1899-12-31 01:01:00	0.00264136	0.16	0.191128	Rosa chinensis oomt2 gene for orcinol O-methyltransferase 2, exons 1-2, cultivar Old Blush	CCTTAAGCCTAACGCCCTTC	CTTGCCTTTCTTGTCCTTGC	Dpn II		280
245	Rh78_8	CAPS	3	1010	0110	1300 2300	N/A	0.0403272	0.16	0.00901981		AAAGAAACGCGAAATCTATGATGC	TCTGGATGGGATTTAAAAGACAGG	PCR	330\350	1000
246	Rh98_8	CAPS	2	1000	0100	1000 2200	N/A	0.0560367	0.16	0.0150006		GGCCTCTAGAGTTTGGGATAGCAG	ACGACGTCAATAACTCCATCAGTC	PCR	350	630
247	RhAB38_5	CAPS	1	1000	1000	1000 1000	1899-12-31 03:01:00	1.80947e-05	0.16	0.00611092		GAGGTGGTCGATTCCATGTC	TTACCGTTCTACCTAAGTGACTAAC	PCR	370	370
248	RhABT12_1	CAPS	1	1000	0000	1000 0000	1899-12-31 01:01:00	0.000642025	0.16	0.230983		CAAGTTTGTCTCCTTGGACC	CATAGATGATTATCCTAGAGCC	PCR	280	160
249	CL2845_8	CAPS	2	0100	1000	2000 1100	N/A	0.018996	0.16	0.0258265		ACAACCCGTAAAACGACCTG	ATATGGTGCCTTTGGTGGAT	PCR	160	140
284	EC587312_2	CAPS	1	1000	0000	1100 0000	1899-12-31 05:01:00	0.0131412	0.16	0.0262831	Fragaria vesca suppressor of overexpression of CO1 (SOC1) mRNA, complete cds	GCAAAAGACAACCAAGCCAAC	TTCTTGCAGTTCGTCAATGC	PCR		520
285	BI977852_2	CAPS	1	1000	0000	1100 0000	1899-12-31 05:01:00	0.000738405	0.16	0.00662988	RoVIP3	GAATATGAACACAAGGAAACCAAATATCTC	ACTTCATCAGCACTTCGAGC	PCR		260
286	FM999826_8	CAPS	2	0100	1000	2000 1000	N/A	0.438531	0.04	0.779478	Rosa luciae partial mRNA for putative FT protein	GACCCYCTKGTNGTNGG	TGGCGCCACCCNGGNGCRTA	PCR	1300	1200
287	AB038462_1	CAPS	1	1000	0000	1000 0000	1899-12-31 01:01:00	0.583882	0	1	Rosa rugosa MASAKO BP mRNA for MADS-box protein, complete cds	GCTCTGGAGGACGAGAATAA	TGGACACGTAAGGCAAAAGG	Alu I		160
288	AY378152_1	CAPS	1	1000	0000	1000 0000	1899-12-31 01:01:00	0.108908	0	1	Rosa hybrid cultivar 'Kardinal' 1-aminocyclopropane-1-carboxylate synthase mRNA, complete cds	TTTGCCCGAGAGAAGAACAT	GGCAATATTCCGAATTCGTTC	Taga I		400
289	FM999793_3	CAPS	1	0000	1000	0000 1000	1899-12-31 01:01:00	0.245278	0	1	Rosa wichurana partial mRNA for putative EMF1 protein (emf1 gene)	CGCTGCACTACCACACCATTGCCAA	GGAATGGTGAAATCNGCNGG	Tsp509 I	150
290	BQ106113_1	CAPS	1	1000	0000	1000 0000	1899-12-31 01:01:00	0.000849426	0.16	0.0233416	Populus trichocarpa PAF1 complex component (PAFC901), mRNA	GCACGAGCTACCTTGGAAAG	CTTCACCCTTGGCCAGTAAA	Hpy188 I		280
291	EF584008_1	CAPS	1	1000	0000	1000 0000	1899-12-31 01:01:00	0.583882	0.1	0.58382	Rosa hybrid cultivar clone RhACS-1 1-aminocyclopropane-1-carboxylate synthase gene, complete cds	CACCAGCTTTTGCAGTTGAG	TGGGTCGGAATCATCATAGT	Apo I		120
300	CF349437_1	CAPS	1	1000	0000	1000 0000	1899-12-31 01:01:00	0.337475	0.16	0.336767	Populus trichocarpa aminotransferase family protein (AMT7), mRNA	ACCCATGTGAACCATCAAGG	TTAACCTCCCAGCCACTGTC	Acc I		750
301	EC586998_2	CAPS	1	1000	0000	1100 0000	1899-12-31 05:01:00	0.0954482	0.16	0.109751	PREDICTED: Vitis vinifera hypothetical protein LOC100248388 (LOC100248388), mRNA	GCCAAGACAAAACACGAAGA	CAATCTGGGGGAAATGTAGC	Apo I		280\500
302	EC587407_3	CAPS	1	0000	1000	0000 1000	1899-12-31 01:01:00	0.256048	0.16	0.264817	Gossypium hirsutum ribosomal protein L44 isoform a (RL44), complete cds	GTTTCAGCTTCACCGTCCAG	TGATGGGCAGAAGAGTGTCA	Msp I	1500
303	CF349556_1	CAPS	1	1000	0000	1000 0000	1899-12-31 01:01:00	0.100348	0.16	0.153331	L.japonicus mRNA for small GTP-binding protein, RAB1Y	CTTCGAATCAAGGCGAGTTC	TGGACTGGGTTTCTCCCTAA	BstU I		1300
304	EC586230_3	CAPS	1	0000	1000	0000 1000	1899-12-31 01:01:00	0.791337	0.05	0.78859	Vigna radiata LHCII type III chlorophyll a/b binding protein (CipLhcb3) mRNA, complete cds; nuclear gene for chloroplast product	CACTGAATTCCCAACTCCTCA	TTTAGATGTCGGCCTCAAGC	PCR	450
305	BQ105309_1	CAPS	1	1000	0000	1000 0000	1899-12-31 01:01:00	0.920344	0.02	0.932849	Populus trichocarpa predicted protein, mRNA	GGGTTTTAGGCTCCAAGCTC	CGAGTCCTTCTTCACAAAAGTG	Acc I		700
306	EC586469_1	CAPS	1	1000	0000	1000 0000	1899-12-31 01:01:00	0.777297	0	1	PREDICTED: Vitis vinifera similar to PPX2 (protein phosphatase x-2); protein serine/threonine phosphatase	CACAATCTTCGTGTTTGAGAGTG	CCAACTGATGGCACGACATA	PCR		>3000
307	CF349545_1	CAPS	1	1000	0000	1000 0000	1899-12-31 01:01:00	0.0663938	0	1	No significant similarity found	GCACGAGAGACTGACTTTCTAGG	TCCTCATTGACCTCCCATTC	Taga I		500
308	EC587585_1	CAPS	1	1000	0000	1000 0000	1899-12-31 01:01:00	7.21645e-15	0.16	0.000287949	Arabidopsis thaliana PBF1; peptidase/ threonine-type endopeptidase (PBF1) mRNA, complete cds	AAAACGATCCCGTCTCTCCT	ATTCATGATGAGTGCCACGA	BstU I		650
309	BI978606_2	CAPS	1	1000	0000	1100 0000	1899-12-31 05:01:00	0.00120022	0.16	0.00839318	Ricinus communis Maintenance of ploidy protein mob1, putative, mRNA	TCGCCTGAAGAAGGAAAGAA	GATTAGCGCGAATTCACAGG	PCR		850
310	BI978074_3	CAPS	1	0000	1000	0000 1000	1899-12-31 01:01:00	0.154221	0.16	0.185062	No significant similarity found	GGTCAACGAAGAGAAAAGCAG	GCAACAACAAGGGTTCCAAT	BstU I	800
311	EC586373_8	CAPS	2	1100	0000	1200 0000	N/A	0	0.02	0	Populus trichocarpa mtn21-like protein (N21L4), mRNA	GGGTGTGTTCTTCACCAACC	GCTGCAGTTATAAACACCCCTA	Taga I		500\570
312	BQ104087_1	CAPS	1	1000	0000	1000 0000	1899-12-31 01:01:00	0.000858635	0	1	No significant similarity found	CAATCACGGAATGGAGCAG	TGATCGCGAGCAAACATAAC	Rsa I		1200
313	EC587404_3	CAPS	1	0000	1000	0000 1000	1899-12-31 01:01:00	0.160448	0	1	PREDICTED: Vitis vinifera hypothetical protein LOC100265035, mRNA.	GAGAAGATTTTGGCGAGCAG	TTCCACAACTCTGTAATTTGCAC	Taga I	300
314	EC588051_6	CAPS	1	1000	1000	bestRatioUnknown	1899-12-31 11:01:00	0	0.16	0.0764688	Solanum lycopersicum cDNA, clone: LEFL1013AA06, HTC in leaf	GGAGGCCTCTTCTCTTCTCTTC	TCCCCATAGTGGTCTTCAGG	PCR	450	450
315	CF349795_4	CAPS	1	0000	1000	0000 1100	1899-12-31 05:01:00	0.718432	0	1	TSA: Arachis hypogaea CL1Contig3834.Arhy mRNA sequence	AAAACGCCGTCGTAGAGAGA	CGATCAATTGCTTTGCACAT	PCR	>2000
316	BQ106197_3	CAPS	1	0000	1000	0000 1000	1899-12-31 01:01:00	0.423711	0	1	Populus trichocarpa predicted protein, mRNA	CACGAGCTAATGGCAGCTTA	CGAAAACCTCTGCAGTCCAT	Taga I	1500
317	EC589528_3	CAPS	1	0000	1000	0000 1000	1899-12-31 01:01:00	0.86249	0.03	0.859795	No significant similarity found	CCAGAGTCCAAAATCCGAAA	GGCTTCCGATAACCCGATA	Taga I	1500
318	BQ106668_1	CAPS	1	1000	0000	1000 0000	1899-12-31 01:01:00	0.86249	0	1	Ricinus communis isopropylmalate synthase, putative, mRNA	GGTATGACCGGTCCAATGAA	TGCAACACGAGTAGTGGCTA	Apo I		1000
319	EC586738_1	CAPS	1	1000	0000	1000 0000	1899-12-31 01:01:00	0.86249	0.03	0.854774	No significant similarity found	GGCATCATCCATCTCTCTTCA	GCGTTCAGCTGTGCTTTACTT	Taga I		420
320	BQ105741_3	CAPS	1	0000	1000	0000 1000	1899-12-31 01:01:00	0.406164	0	1	L.esculentum LeMA-1 mRNA for putatve Mg-dependent ATPase 1	GCACGAGGAATCAGGAAAAG	CCAGTTCCAGGAGGTCCATA	PCR	1250
321	EC588343_1	CAPS	1	1000	0000	1000 0000	1899-12-31 01:01:00	0.332278	0.16	0.333438	Lotus japonicus genomic DNA, chromosome 1, clone: LjT16D13, TM0206a, complete sequence	TGGGTGCACTGAGGTTGATA	GAAAATTGTTTCTGCTTGAATGA	Taga I		900
322	CF349438_1	CAPS	1	1000	0000	1000 0000	1899-12-31 01:01:00	0.791337	0.05	0.790465	Populus trichocarpa predicted protein, mRNA	CACGAGCTTTCAGTTCAACG	CCAACACCTTGTTGCTTCAG	Rsa I		750
323	EC589657_2	CAPS	1	1000	0000	1100 0000	1899-12-31 05:01:00	0.231764	0.12	0.245681	PREDICTED: Vitis vinifera similar to UBC9 (UBIQUITIN CONJUGATING ENZYME 9); ubiquitin-protein ligase, transcript variant	CTCCGAGTTTTGGGTGAAAA	CAACACCCTTAACCCTGTCC	Taga I		470
324	CF349908_1	CAPS	1	1000	0000	1000 0000	1899-12-31 01:01:00	0.332278	0.16	0.333438	Malus x domestica monodehydroascorbate reductase mRNA, complete cds	AAAGCGAAGTCACAAGCACA	CCTCCTCCAACAATCACAGC	Dpn II		600
325	EC586101_1	CAPS	1	1000	0000	1000 0000	1899-12-31 01:01:00	0.380217	0.15	0.380372	Pyrus communis actin mRNA, partial cds	GTTCTTGACTCTGGGGATGG	GAGGGGCCAGACTCATCATA	Apo I		950
326	EC588059_8	CAPS	2	1100	1100	1200 1200	N/A	5.78662e-05	0.11	1.22318e-06	TSA: Artemisia annua strain Madagascar Contig17893.Mt mRNA sequence	TTCGAGTTTGAGTGGGTGAG	CATCAGGGTTGTCCTGCAC	Apo I	280\320	280\320
327	CF349403_1	CAPS	1	1000	0000	1000 0000	1899-12-31 01:01:00	0.0106668	0.16	0.0505929	Malus x domestica gigantea-like 1 protein-like mRNA, partial sequence	AAGCTACTGCCCAAGGGATT	TTCTCGTGATTCCTCAATGC	Dpn II		140
328	EC589181_3	CAPS	1	0000	1000	0000 1000	1899-12-31 01:01:00	0.0792605	0	1	Mangifera indica alcohol dehydrogenase 1 mRNA, complete cds	TCTGAACTCTTTACCCCCACA	TCACTGAATGTAGAGGTACCAACAA	Rsa I	340
329	BQ104589_1	CAPS	1	1000	0000	1000 0000	1899-12-31 01:01:00	0.256048	0.16	0.264817	Populus trichocarpa predicted protein, mRNA	CTTCCCGGCAGTACCTTACA	CTCCCACTGGACAAACCACT	Taga I		590
449	EU155164_3	CAPS	1	0000	1000	0000 1000	1899-12-31 01:01:00	0.654721	0.08	0.657235	Rosa hybrid cultivar R2R3 MYB transcription factor (MYB10) gene, complete cds	AATGGCATCGAATTCCTCAC	ATTCCCAAATCACCCATGAA	PCR	1100
262	BQ105278_top_4	CAPS	1	0000	1000	0000 1100	1899-12-31 05:01:00	0.172625	0	1	Rosa hybrid cultivar cytosolic class I small heat-shock protein HSP17.5 (hsp17.5) mRNA, complete cds	GCACGAGAGCAACCAAGC	CATTGTCCGGAAGCCTGA	Apo I	720
263	BQ105278_bot_1	CAPS	1	1000	0000	1000 0000	1899-12-31 01:01:00	0.00555276	0.16	0.050202	Rosa hybrid cultivar cytosolic class I small heat-shock protein HSP17.5 (hsp17.5) mRNA, complete cds	GCACGAGAGCAACCAAGC	CATTGTCCGGAAGCCTGA	Apo I		620
264	BQ105413_top_2	CAPS	1	1000	0000	1100 0000	1899-12-31 05:01:00	0.0349013	0.16	0.0520395	Rosa hybrid cultivar cytosolic class I small heat-shock protein HSP17.5 (hsp17.5) mRNA, complete cds	GAGCAACCAAGCCTTCCATA	CTTCTGCTCCTCTGCTTTGG	BstU I		30
265	BQ105413_bot_3	CAPS	1	0000	1000	0000 1000	1899-12-31 01:01:00	0.000136489	0.16	0.00237536	Rosa hybrid cultivar cytosolic class I small heat-shock protein HSP17.5 (hsp17.5) mRNA, complete cds	GAGCAACCAAGCCTTCCATA	CTTCTGCTCCTCTGCTTTGG	BstU I	20
266	BQ105108_top_3	CAPS	1	0000	1000	0000 1000	1899-12-31 01:01:00	0.00421219	0.16	0.408624	Arabidopsis thaliana mRNA for rab GDP dissociation inhibitor, isoform 2	GCACGTATTGGTGTCACATCT	CAAGGTATACATGTTGAGTACATCCAT	Apo I	1100
267	BQ105108_bot_2	CAPS	1	1000	0000	1100 0000	1899-12-31 05:01:00	0.314903	0.12	0.328247	Arabidopsis thaliana mRNA for rab GDP dissociation inhibitor, isoform 2	GCACGTATTGGTGTCACATCT	CAAGGTATACATGTTGAGTACATCCAT	Apo I		1031
268	CF349619_top1_4	CAPS	1	0000	1000	0000 1100	1899-12-31 05:01:00	0.0197937	0.16	0.0435145	Oryza punctata cDNA, clone: BBS03G11, expressed in shoot apical meristem of BB genome	CACATTCCTCATGCTTGCAC	CTCGAATGGGCGAATAGGT	PCR	1100
269	CF349619_top2_2	CAPS	1	1000	0000	1100 0000	1899-12-31 05:01:00	1	0	1	Oryza punctata cDNA, clone: BBS03G11, expressed in shoot apical meristem of BB genome	CACATTCCTCATGCTTGCAC	CTCGAATGGGCGAATAGGT	PCR		1030
270	CF349619_bot1_2	CAPS	1	1000	0000	1100 0000	1899-12-31 05:01:00	0.000552372	0.16	5.35811e-05	Oryza punctata cDNA, clone: BBS03G11, expressed in shoot apical meristem of BB genome	CACATTCCTCATGCTTGCAC	CTCGAATGGGCGAATAGGT	PCR		470
271	CF349619_bot2_3	CAPS	1	0000	1000	0000 1000	1899-12-31 01:01:00	0.00546124	0	1	Oryza punctata cDNA, clone: BBS03G11, expressed in shoot apical meristem of BB genome	CACATTCCTCATGCTTGCAC	CTCGAATGGGCGAATAGGT	PCR	450
272	AY937208_top_1	CAPS	1	1000	0000	1000 0000	1899-12-31 01:01:00	0.0325366	0	1	Rosa hybrid cultivar ascorbate peroxidase APX1 mRNA, partial cds	GGCACTCTGCTGGAACCTAT	ACAAGAGGGCGGAAGACAG	Dpn II		720
273	AY937208_bot1_2	CAPS	1	1000	0000	1100 0000	1899-12-31 05:01:00	0.219139	0	1	Rosa hybrid cultivar ascorbate peroxidase APX1 mRNA, partial cds	GGCACTCTGCTGGAACCTAT	ACAAGAGGGCGGAAGACAG	Rsa I		550
274	AY937208_bot2_3	CAPS	1	0000	1000	0000 1000	1899-12-31 01:01:00	0.0632518	0	1	Rosa hybrid cultivar ascorbate peroxidase APX1 mRNA, partial cds	GGCACTCTGCTGGAACCTAT	ACAAGAGGGCGGAAGACAG	Dpn II	230	250
275	Rh93_bot_4	CAPS	1	0000	1000	0000 1100	1899-12-31 05:01:00	0.63904	0.05	0.645907		GCTTTGCTGCATGGTTAGGTTG	TTCTTTTTGTCGTTCTGGGATGTG	PCR	250
276	Rh93_top_5	CAPS	1	1000	1000	1000 1000	1899-12-31 03:01:00	0.431047	0.12	0.437094		GCTTTGCTGCATGGTTAGGTTG	TTCTTTTTGTCGTTCTGGGATGTG	PCR	390	390
277	AF220491_top_4	CAPS	1	0000	1000	0000 1100	1899-12-31 05:01:00	4.71348e-05	0.16	0.00276257	Fragaria x ananassa O-methyltransferase (omt1) mRNA, complete cds	CACAGTTTCCATTAACACAGCA	CAAGAGGAGGCAAGAGGATG	PCR	120
278	AF220491_bot_3	CAPS	1	0000	1000	0000 1000	1899-12-31 01:01:00	0.131052	0.16	0.166919	Fragaria x ananassa O-methyltransferase (omt1) mRNA, complete cds	CACAGTTTCCATTAACACAGCA	CAAGAGGAGGCAAGAGGATG	PCR	20
292	EF584010_top_4	CAPS	1	0000	1000	0000 1100	1899-12-31 05:01:00	1.30035e-05	0.16	0.00134538	Rosa hybrid cultivar 1-aminocyclopropane-1-carboxylate synthase gene, complete cds	CCCGGATGTCTCCAATATGA	TCGGTACACATTCCACCAAA	Apo I	450
293	EF584010_bot_2	CAPS	1	1000	0000	1100 0000	1899-12-31 05:01:00	0.841481	0	1	Rosa hybrid cultivar 1-aminocyclopropane-1-carboxylate synthase gene, complete cds	CCCGGATGTCTCCAATATGA	TCGGTACACATTCCACCAAA	Apo I		350
294	BQ103946_top_2	CAPS	1	1000	0000	1100 0000	1899-12-31 05:01:00	0.265471	0.12	0.280596	Rosa hybrid cultivar cytosolic class I small heat-shock protein HSP17	GCACGAGAAGCAACCAAGTC	GGGCACAGTCACAGTGAGAA	PCR		630
295	BQ103946_bot_4	CAPS	1	0000	1000	0000 1100	1899-12-31 05:01:00	0.0802417	0	1	Rosa hybrid cultivar cytosolic class I small heat-shock protein HSP17	GCACGAGAAGCAACCAAGTC	GGGCACAGTCACAGTGAGAA	PCR		270
298	BQ105518_top_2	CAPS	1	1000	0000	1100 0000	1899-12-31 05:01:00	0.00090134	0.16	0.000249713	No significant similarity found	AGCCTCGAAATCGAAGACCT	TCCATATCAAATGCTTCAATCAA	Hae III		280
299	BQ105518_bot_4	CAPS	1	0000	1000	0000 1100	1899-12-31 05:01:00	8.88494e-05	0.16	0.00288628	No significant similarity found	AGCCTCGAAATCGAAGACCT	TCCATATCAAATGCTTCAATCAA	Hae III	230
330	RhAB22_T_8	SSR	3	1100	0110	1200 2300	N/A	0.0347387	0	1
331	RhI402_T_8	SSR	2	1000	0100	1100 2000	N/A	0.643624	0	1
332	Contig137_T_8	SSR	6	1001	0110	bestRatioUnknown	--	0	0.16	0.049746
333	EC587694_T_3	SSR	1	0000	1000	0000 1000	1899-12-31 01:01:00	0.285652	0	1
334	CL2845_T_8	SSR	2	0100	1000	2000 1000	N/A	0.767428	0	1
335	RW15D15_T_8	SSR	2	1000	1100	1000 1220	N/A	0.0134336	0.05	0.56844
336	EC587393_T_8	SSR	2	1100	0100	1200 2000	N/A	0.0949328	0	1
337	RW14H21_T_8	SSR	4	0111	1000	2340 1000	N/A	0.085127	0	1
338	RW14A5_T_8	SSR	2	1000	0100	1100 2000	N/A	0.00442526	0	1
339	RWAB13_T_1	SSR	1	1000	0000	1000 0000	1899-12-31 01:01:00	0.00467773	0	1
340	RhP518_T_3	SSR	1	0000	1000	0000 1000	1899-12-31 01:01:00	0.791337	0.05	0.786876
341	H9_B01_T_8	SSR	5	1111	0010	bestRatioUnknown	--	0	0.16	0.049746
342	Rh50_T_1	SSR	1	1000	0000	1000 0000	1899-12-31 01:01:00	0.718432	0.06	0.720097
343	Rh93_T_3	SSR	1	0000	1000	0000 1000	1899-12-31 01:01:00	0.176128	0	1
344	RhO517_T_8	SSR	4	1100	1011	1200 1340	N/A	0	0.12	0
345	RW5G14_T_8	SSR	4	1111	1001	bestRatioUnknown	--	0	0.16	0.049746
346	AF220491_T_8	SSR	2	1100	0100	1200 2200	N/A	0.564146	0.16	0.31543
347	RhE3_T_8	SSR	4	1110	1111	bestRatioUnknown	--	0	0.04	0.049746
348	CL2996_T_8	SSR	3	1110	0100	1230 2000	N/A	0.379904	0	1
349	RW18N19_T_8	SSR	5	0111	1111	bestRatioUnknown	--	0	0.16	0.049746
350	RhB303_T_8	SSR	5	0011	1101	bestRatioUnknown	--	0	0.16	0.049746
351	RW5D11_T_8	SSR	6	1010	0101	bestRatioUnknown	--	0	0.16	0.049746
352	RW3K19_T_8	SSR	2	1100	0100	1200 2000	N/A	0.847074	0	1
353	RW19E15B_T_8	SSR	4	1101	0110	1224 2233	N/A	0.341453	0.01	0.852647
354	RW22B6_T_7	SSR	1	1000	1000	1100 1100	35:01	0.777297	0.04	0.779889
355	RhD206_T_8	SSR	3	1110	1100	1230 1122	N/A	0.177224	0.16	0.531302
356	RW32D19_T_8	SSR	3	1110	1100	bestRatioUnknown	--	0	0.16	0.049746
357	RMS015_T_5	SSR	1	1000	1000	1000 1000	1899-12-31 03:01:00	0.012775	0.16	0.0203304
358	CL3881_T_5	SSR	1	1000	1000	bestRatioUnknown	1899-12-31 11:01:00	0	0.16	0.0453547
359	RMS003_T_8	SSR	3	0110	1100	2230 1122	N/A	0.193981	0	1
360	RMS043_T_8	SSR	2	1000	0100	1000 2000	N/A	0.522167	0	1
361	RW35C24_T_6	SSR	1	1000	1000	bestRatioUnknown	1899-12-31 11:01:00	0	0	1
362	Contig29_T_8	SSR	3	1100	0110	1220 2300	N/A	0.0318945	0	1
363	RW53O21_T_8	SSR	2	1100	1000	1120 1000	N/A	0.535261	0	1
364	RMS137_T_8	SSR	4	1110	1001	1123 1144	N/A	0.0769456	0	1
365	RW55E12_T_8	SSR	2	0100	1000	2000 1000	N/A	0.250866	0.02	0.903172
366	EC586047_T_8	SSR	5	0111	1110	2334 1235	N/A	0.00170433	0	1
367	CL2002_T_3	SSR	1	0000	1000	0000 1000	1899-12-31 01:01:00	0.662917	0	1
368	RhD221_T_8	SSR	2	1000	1100	1000 1200	N/A	0.372013	0.07	0.479588
369	RMS089_T_8	SSR	3	1010	1110	1330 1233	N/A	0.341363	0.06	0.40746
370	RW25J16_T_8	SSR	2	1000	1100	1100 1120	N/A	0.40657	0	1
371	RhAB38_T_8	SSR	3	1100	0110	1200 2300	N/A	0.218083	0	1
372	RMS132_T_8	SSR	2	1100	1000	1200 1100	N/A	0.323365	0.05	0.0518129
373	RW54N22_T_6	SSR	1	1000	1000	bestRatioUnknown	1899-12-31 11:01:00	0	0.13	0.281134
374	RhE506_T_8	SSR	4	1011	1111	1134 1234	N/A	0.681911	0	1
375	RMS062_T_8	SSR	5	1110	0011	bestRatioUnknown	--	0	0.16	0.049746
376	RMS001_T1_1	SSR	1	1000	0000	1000 0000	1899-12-31 01:01:00	0.0444338	0	1
377	RMS001_T2_1	SSR	1	1000	0000	1000 0000	1899-12-31 01:01:00	0.0444338	0	1
378	RMS001_T3_5	SSR	1	1000	1000	1000 1000	1899-12-31 03:01:00	7.12269e-06	0.16	0.00405795
379	RMS001_T4_4	SSR	1	0000	1000	0000 1100	1899-12-31 05:01:00	0.171475	0	1
380	Rh78_T1_6	SSR	1	1000	1000	bestRatioUnknown	1899-12-31 11:01:00	0	0.16	0.0453547
381	Rh78_T2_3	SSR	1	0000	1000	0000 1000	1899-12-31 01:01:00	0.791337	0.05	0.792212
382	Rh48_T1_4	SSR	1	0000	1000	0000 1100	1899-12-31 05:01:00	0.718432	0	1
383	Rh48_T2_6	SSR	1	1000	1000	bestRatioUnknown	1899-12-31 11:01:00	0	0	1
384	Rh48_T3_6	SSR	1	1000	1000	bestRatioUnknown	1899-12-31 11:01:00	0	0.05	0.696631
385	RW59A12_T1_6	SSR	1	1000	1000	bestRatioUnknown	1899-12-31 11:01:00	0	0.16	0.241932
386	RW59A12_T2_1	SSR	1	1000	0000	1000 0000	1899-12-31 01:01:00	0.920344	0.02	0.931912
387	RW59A12_T3_7	SSR	1	1000	1000	1100 1100	35:01	0.172625	0.06	0.10786
388	RW10M24_T1_5	SSR	1	1000	1000	1000 1000	1899-12-31 03:01:00	0.102256	0	1
389	RW10M24_T2_4	SSR	1	0000	1000	0000 1100	1899-12-31 05:01:00	0.011412	0.16	0.024349
390	RW10M24_T3_5	SSR	1	1000	1000	1000 1000	1899-12-31 03:01:00	0.537603	0.09	0.54437
391	RW10M24_T4_1	SSR	1	1000	0000	1000 0000	1899-12-31 01:01:00	0.157299	0.16	0.186683
392	RW10M24_T5_1	SSR	1	1000	0000	1000 0000	1899-12-31 01:01:00	0.0518687	0.16	0.0999902
393	RW11E5_T1_5	SSR	1	1000	1000	1000 1000	1899-12-31 03:01:00	0.61012	0.08	0.616161
394	RW11E5_T2_4	SSR	1	0000	1000	0000 1100	1899-12-31 05:01:00	0.718432	0	1
395	RW11E5_T3_5	SSR	1	1000	1000	1000 1000	1899-12-31 03:01:00	0.0853479	0.16	0.116467
396	RW8B8_T1_1	SSR	1	1000	0000	1000 0000	1899-12-31 01:01:00	0.269361	0	1
397	RW8B8_T2_1	SSR	1	1000	0000	1000 0000	1899-12-31 01:01:00	1	0	1
398	RW8B8_T3_6	SSR	1	1000	1000	bestRatioUnknown	1899-12-31 11:01:00	0	0.16	0.189552
399	RW8B8_T4_6	SSR	1	1000	1000	bestRatioUnknown	1899-12-31 11:01:00	0	0.16	0.0272721
400	RW8B8_T5_3	SSR	1	0000	1000	0000 1000	1899-12-31 01:01:00	0.00131596	0.16	0.346129
401	EC586986_T1_6	SSR	1	1000	1000	bestRatioUnknown	1899-12-31 11:01:00	0	0	1
402	EC586986_T2_1	SSR	1	1000	0000	1000 0000	1899-12-31 01:01:00	0.791337	0.05	0.785035
403	EC586986_T3_3	SSR	1	0000	1000	0000 1000	1899-12-31 01:01:00	0.0581282	0	1
404	EC586986_T4_4	SSR	1	0000	1000	0000 1100	1899-12-31 05:01:00	0.0397154	0.16	0.0554534
405	EC586986_T5_1	SSR	1	1000	0000	1000 0000	1899-12-31 01:01:00	0.920344	0	1
406	Rh58_T1_1	SSR	1	1000	0000	1000 0000	1899-12-31 01:01:00	0.532299	0.11	0.534409
407	Rh58_T2_1	SSR	1	1000	0000	1000 0000	1899-12-31 01:01:00	0.532299	0.11	0.534409
408	Rh58_T3_1	SSR	1	1000	0000	1000 0000	1899-12-31 01:01:00	0.423711	0	1
409	Rh58_T4_7	SSR	1	1000	1000	1100 1100	35:01	0.409587	0.12	0.36987
410	Contig139_T1_1	SSR	1	1000	0000	1000 0000	1899-12-31 01:01:00	0.176128	0.16	0.203734
411	Contig139_T2_3	SSR	1	0000	1000	0000 1000	1899-12-31 01:01:00	0.322199	0.16	0.323685
412	Contig139_T3_2	SSR	1	1000	0000	1100 0000	1899-12-31 05:01:00	0.27533	0	1
413	RhO517_T1_6	SSR	1	1000	1000	bestRatioUnknown	1899-12-31 11:01:00	0	0	1
414	RhO517_T2_1	SSR	1	1000	0000	1000 0000	1899-12-31 01:01:00	0.000595497	0.16	0.365473
415	RhO517_T3_3	SSR	1	0000	1000	0000 1000	1899-12-31 01:01:00	0.0428832	0	1
416	RhO517_T4_4	SSR	1	0000	1000	0000 1100	1899-12-31 05:01:00	0.00142744	0.16	0.00815143
417	RW10J19_T1_3	SSR	1	0000	1000	0000 1000	1899-12-31 01:01:00	0.583882	0	1
418	RW10J19_T2_1	SSR	1	1000	0000	1000 0000	1899-12-31 01:01:00	0.646767	0	1
419	RW10J19_T3_3	SSR	1	0000	1000	0000 1000	1899-12-31 01:01:00	0.0061699	0	1
420	RhJ404_T1_1	SSR	1	1000	0000	1100 0000	1899-12-31 05:01:00	5.57162e-06	0.06	1.67772e-08
421	RhJ404_T2_3	SSR	1	0000	1000	0000 1000	1899-12-31 01:01:00	0.590221	0.1	0.593378
422	RhJ404_T3_3	SSR	1	0000	1000	0000 1000	1899-12-31 01:01:00	0.718432	0.06	0.721984
423	RhJ404_T4_1	SSR	1	1000	0000	1000 0000	1899-12-31 01:01:00	0.0750024	0	1
424	RhAB9_T1_4	SSR	1	0000	1000	0000 1100	1899-12-31 05:01:00	0.689157	0.04	0.695685
425	RhAB9_T2_2	SSR	1	1000	0000	1100 0000	1899-12-31 05:01:00	0.0015654	0.16	0.00085126
426	RhAB9_T3_3	SSR	1	0000	1000	0000 1000	1899-12-31 01:01:00	0.718432	0	1
427	RhAB9_T4_2	SSR	1	1000	0000	1100 0000	1899-12-31 05:01:00	0.205903	0	1
428	RhABT12_T1_1	SSR	1	1000	0000	1000 0000	1899-12-31 01:01:00	0.000135766	0.16	0.0100039
429	RhABT12_T2_1	SSR	1	1000	0000	1100 0000	1899-12-31 05:01:00	6.13667e-05	0.16	0.00225789
430	RhAB26_T1_1	SSR	1	1000	0000	1000 0000	1899-12-31 01:01:00	0.423711	0.14	0.424363
431	RhAB26_T2_6	SSR	1	1000	1000	bestRatioUnknown	1899-12-31 11:01:00	0	0	1
432	RhAB26_T3_5	SSR	1	1000	1000	1000 1000	1899-12-31 03:01:00	0.718432	0	1
433	RhAB26_T4_4	SSR	1	0000	1000	0000 1100	1899-12-31 05:01:00	0.0192353	0.16	0.0336126
434	RMS066_T1_2	SSR	1	1000	0000	1100 0000	1899-12-31 05:01:00	0.698535	0	1
435	RMS066_T2_3	SSR	1	0000	1000	0000 1000	1899-12-31 01:01:00	0.00499845	0	1
436	BFACT047_T1_5	SSR	1	1000	1000	1000 1000	1899-12-31 03:01:00	2.40094e-07	0.16	0.00190624
437	BFACT47_T2_5	SSR	1	1000	1000	1000 1000	1899-12-31 03:01:00	0.61012	0.08	0.616161
438	BFACT47_T3_6	SSR	1	1000	1000	bestRatioUnknown	1899-12-31 11:01:00	0	0	1
439	RhP519_T1_3	SSR	1	0000	1000	0000 1000	1899-12-31 01:01:00	0.000304908	0.16	0.0218398
440	RhP519_T2_3	SSR	1	0000	1000	0000 1000	1899-12-31 01:01:00	0.0247685	0.16	0.0825636
441	RhP519_T3_2	SSR	1	1000	0000	1100 0000	1899-12-31 05:01:00	0.887537	0.01	0.90092
442	RhD201_T1_7	SSR	1	1000	1000	1100 1100	35:01	0.446312	0.09	0.473326
443	RhD201_T2_3	SSR	1	0000	1000	0000 1000	1899-12-31 01:01:00	3.05771e-06	0.16	0.00561496
444	RhD201_T3_3	SSR	1	0000	1000	0000 1000	1899-12-31 01:01:00	0.0174554	0	1
445	colorA_2	Morphological	1	1000	0000	1100 0000	1899-12-31 05:01:00	0.0171594	0.16	0.0306439
446	colorY_3	Morphological	1	0000	1000	0000 1000	1899-12-31 01:01:00	0	0.16	1.17609e-05
447	Ag_1	Morphological	1	1000	0000	1000 0000	1899-12-31 01:01:00	3.4319e-07	0.16	0.00388457
448	PM_2	Morphological	1	1000	0000	1100 0000	1899-12-31 05:01:00	0.243537	0.11	0.256325
